# Supplementary material for: Maintenance of Hepatic Functions in Primary Human Hepatocytes Cultured on Xeno-Free and Chemical Defined Human Recombinant Laminins
Source: PLoS One. 2016 Sep 6;11(9):e0161383. doi: 10.1371/journal.pone.0161383 (PMC5012698; doi:10.1371/journal.pone.0161383)
Supplement: S1 File — (XLSX) [file pone.0161383.s001.xlsx]

## Sheet: WB
	HC	LT	HC	LT	HC	LT	HC	LT	HC	LT	HC	LT
A2	0.007	0.051	0	0.013	0.011	0.149	0	0.082	0.008	0.167	0	0.004
A3	0	0.255	0.093	0.091	0.162	0.278	0.003	0.328	0.317	0.761	0.012	5.123
A4	0.073	1.259	0.247	0.801	0.208	1.255	0.376	4.128	0.865	2.055	3.105	78.106
A5
B1	0.068	0.224	0	0.064	0.095	0.446	0.007	0.057	0.419	0.757	0.052	5.018
B2
B3	0.242	2.532	0.024	0.056	0.089	0.547	0.052	0.252	0.651	1.187	0.069	0.785
G1	0.318	3.044	0.107	1.047	0.645	1.238	0.736	6.808	1.917	2.248	0.69	41.979
G2	0.021	0.729	0.005	0.011	0.05	0.316	0.004	0.151	0.25	0.471	0	0.238

## Sheet: MTT
MTT	EHS	Collagen	111	211	221	332	411	421	511	521
ave	0.0937056	0.0635347	0.0718611	0.0754056	0.0832014	0.094525	0.0824	0.0719292	0.0805069	0.0837514
sd	0.0452913	0.00869131	0.0388321	0.0391834	0.0633546	0.0485772	0.0359588	0.0239452	0.0258506	0.0365655
e	0.0202549	0.00434565	0.0173662	0.0175234	0.0316773	0.0217244	0.0160813	0.0107086	0.0115607	0.0163526

## Sheet: dsDNA
dsDNA	EHS	Collagen	111	211	221	332	411	421	511	521
ave	5498.98	3492.82	2971.25	3799.63	4171.45	4313.31	3762.44	4137.22	4058.56	4218.7
sd	1492.98	1360.53	1733.59	1919.61	1966.81	1876.16	2009.56	1907.6	1796.69	1928.02
se	746.488	680.263	866.796	959.805	983.403	938.079	1004.78	953.799	898.347	964.008

## Sheet: Ki 67
ki67	EHS	Collagen	111	211	221	332	411	421	511	521
ave	17.1237	9.47814	19.4845	11.1967	9.22319	17.3455	11.7771	8.66231	9.7408	7.95614
sd	9.35605	2.56761	11.9041	4.95637	2.8234	5.85564	4.56707	5.79687	3.42686	3.60298
se	4.18415	1.2838	5.32369	2.21656	1.4117	2.61872	2.04245	2.59244	1.53254	1.6113

## Sheet: Alb ELISA
Alb ELISA	EHS	Collagen	111	211	221	332	411	421	511	521
ave	21.874	22.2325	14.302	13.318	14.3725	15.606	16.702	12.506	9.544	11.312
sd	17.3851	8.60233	8.05469	7.95347	3.6939	10.0236	11.0862	10.798	4.34893	4.68687
se	7.77484	4.30117	3.60217	3.5569	1.84695	4.4827	4.95792	4.82903	1.9449	2.09603

## Sheet: Alb PCR
Alb PCR	EHS	Collagen	111	211	221	332	411	421	511	521
ave	31.9229	35.5103	33.6708	38.1797	28.5294	36.63	39.569	34.5635	26.8942	25.9941
sd	19.6464	23.4972	16.0353	34.219	21.17	37.2978	33.1318	41.0508	25.6442	24.9077
se	8.78616	11.7486	7.1712	15.3032	10.585	16.6801	14.817	18.3585	11.4685	11.1391

## Sheet: A1AT ELISA
A1AT ELISA	EHS	Collagen	111	211	221	332	411	421	511	521
ave	16.082	15.6075	13.51	11.622	12.3475	15.118	12.582	8.836	12.192	11.528
sd	10.2688	11.0946	11.1743	10.0299	12.6371	11.5576	10.7197	5.87817	12.4266	11.533
se	4.59236	5.54728	4.9973	4.48552	6.31855	5.1687	4.794	2.6288	5.55734	5.15771

## Sheet: A!AT PCR
A1AT PCR	EHS	Collagen	111	211	221	332	411	421	511	521
ave	8.37833	7.36585	8.63758	8.33991	7.83439	10.3339	9.72553	10.3713	11.9043	6.79766
sd	7.61012	4.17172	8.92439	10.0947	4.56118	13.5006	11.4593	8.85448	11.0463	5.34903
se	3.40335	2.08586	3.99111	4.51449	2.28059	6.03763	5.12477	3.95985	4.94005	2.39216

## Sheet: BA (CA CDCA)
cholic acid
	EHS	1.524	1.62432	0.72642
	Collagen	0.7225	0.637828	0.318914
	111	0.81	0.941886	0.421224
	211	0.612	0.691679	0.309328
	221	0.8075	1.03873	0.519365
	332	0.782	0.83712	0.374371
	411	0.662	0.797916	0.356839
	421	0.466	0.461606	0.206436
	511	0.34	0.45	0.201246
	521	0.714	0.866476	0.3875
chenodeoxycholic acid
	EHS	0.132	0.141315	0.0631981
	Collagen	0.0325	0.0471699	0.023585
	111	0.08	0.0886002	0.0396232
	211	0.056	0.0736885	0.0329545
	221	0.0125	0.0189297	0.00946485
	332	0.056	0.0779744	0.0348712
	411	0.078	0.11077	0.0495379
	421	0.046	0.0472229	0.0211187
	511	0.036	0.0568331	0.0254165
	521	0.04	0.0452769	0.0202485

## Sheet: PCR
7A1	EHS	Collagen	111	211	221	332	411	421	511	521
ave	40.5608	13.4218	38.2424	17.2251	6.94826	24.6962	20.2884	8.74471	5.07038	5.36353
sd	30.8097	11.041	40.7586	17.9243	5.37937	27.5506	23.0852	14.6738	5.32469	6.77019
se	13.7785	5.52048	18.2278	8.016	2.68968	12.321	10.324	6.56232	2.38127	3.02772
3A4	EHS	Collagen	111	211	221	332	411	421	511	521
ave	17.3087	10.6941	16.5339	12.6252	8.06516	13.4356	10.4648	9.79303	7.02832	8.40754
sd	10.9141	5.82028	12.8079	7.99872	5.24636	10.9711	6.62609	9.68857	7.19006	7.40843
se	4.88092	2.91014	5.72785	3.57714	2.62318	4.90643	2.96328	4.33286	3.21549	3.31315
HNF4a	EHS	Collagen	111	211	221	332	411	421	511	521
ave	4.04506	2.622	1.99585	2.89298	2.30226	3.15715	3.21992	3.17916	2.48874	2.18931
sd	4.58484	2.62104	1.81019	4.4887	2.84079	4.89975	4.72552	5.61288	3.51835	3.35666
se	2.0504	1.31052	0.809543	2.00741	1.42039	2.19123	2.11332	2.51016	1.57345	1.50114
G6P	EHS	Collagen	111	211	221	332	411	421	511	521
ave	33.5262	9.89754	14.2857	9.77903	5.61372	12.1085	11.2077	7.94744	7.75685	6.81901
sd	21.7666	5.78037	12.4546	7.15315	4.76414	12.4569	6.25486	9.67644	6.31178	7.7137
se	9.73431	2.89018	5.56987	3.19899	2.38207	5.57088	2.79726	4.32743	2.82272	3.44967
MRP2	EHS	Collagen	111	211	221	332	411	421	511	521
ave	3.25184	2.41015	6.49074	3.08107	3.06021	8.10479	4.06902	4.31647	3.5123	3.19604
sd	2.23695	0.732352	4.77084	2.07368	1.69678	11.5142	1.22932	1.7142	1.69243	1.97293
se	1.0004	0.366176	2.13358	0.927379	0.848388	5.14929	0.549767	0.766612	0.756876	0.88232
